# Supplementary material for: A global assessment of the gender gap in self-reported health with survey data from 59 countries
Source: BMC Public Health. 2016 Jul 30;16:675. doi: 10.1186/s12889-016-3352-y (PMC4967305; doi:10.1186/s12889-016-3352-y)
Supplement: Additional file 3: — Country data. (XLSX 20 kb) [file 12889_2016_3352_MOESM3_ESM.xlsx]

## Sheet: Sheet1
Web Table 2 Health score, self reported health and activity limitations by sex, age-standardized, by country (SE is standard error).
		female		male		female		male		female		male
		Health score	SE	Health score	SE	Poor SRH	SE	Poor SRH	SE	Act limitat.	SE	Act limit.	SE
ARE	United Arab Emirates	73.23	0.88	78.51	0.74	3.597	1.092	1.952	0.965	5.531	1.332	3.78	1.633
BFA	Burkina Faso	74.88	0.64	78.96	0.69	10.214	0.992	7.456	0.786	7.287	0.988	5.873	0.632
BGD	Bangladesh	62.9	0.4	69.64	0.41	24.479	1.16	13.505	0.863	24.256	1.215	11.215	0.738
BIH	Bosnia	76.11	0.74	79.23	1.16	12.035	2.066	7.602	1.248	8.955	1.727	8.319	1.268
BRA	Brazil	67.22	0.27	72.76	0.37	10.993	0.701	7.789	0.711	12.555	0.689	9.32	0.786
CHN	China	80.44	0.86	84.47	1.02	7.956	1.142	5.281	1.282	2.584	0.364	2.102	0.562
CIV	Cote d'Ivoire	69.58	0.5	73.19	0.58	17.359	1.654	10.099	1.078	11.429	1.374	9.064	1.026
COG	Congo	70.71	0.92	75.19	1.34	17.97	2.196	15.195	1.766	9.049	1.744	6.999	1.077
COM	Comoros	61.99	0.42	64.39	0.64	18.489	1.771	11.312	1.277	19.692	1.809	20.348	2.109
CZE	Czech Republic	72.1	0.8	75.92	0.85	10.379	1.721	9.994	1.744	7.29	1.308	6.61	1.341
DOM	Dominican Rep	71.38	0.38	77.92	0.46	10.688	0.928	7.37	0.685	8.897	0.943	7.22	0.835
ECU	Ecuador	70.91	0.44	75.25	0.48	11.901	0.988	7.128	0.818	7.9	0.819	5.086	0.652
ESP	Spain	77.34	0.38	82.15	0.41	6.667	0.487	5.299	0.518	7.259	0.48	6.076	0.578
EST	Estonia	74.48	0.71	78.13	0.89	9.764	0.877	11.851	1.789	6.828	0.894	5.826	1.434
ETH	Ethiopia	73.01	0.54	75.83	0.52	7.893	0.868	5.054	0.553	9.532	0.986	7.142	0.804
FIN	Finland	74.66	0.57	76.3	0.62	3.462	0.639	5.519	1.035
FRA	France	75.19	0.79	79.22	0.73	3.576	0.76	3.729	1.347
GEO	Georgia	73.68	0.68	77.6	0.72	18.014	1.124	14.053	1.143	13.979	1.159	9.787	1.06
GHA	Ghana	72.83	0.36	77.97	0.42	7.812	0.655	5.774	0.71	6.506	0.604	6.601	0.736
HRV	Croatia	71.23	0.75	77.24	0.89	12.576	1.374	9.517	1.32	12.185	1.521	8.702	1.326
HUN	Hungary	75.64	0.61	79.78	0.66	8.835	0.887	9.877	1.128	6.149	0.711	6.192	0.916
IND	India	68.49	0.52	74.22	0.45	21.744	0.974	15.329	1.028	19.53	0.945	11.748	0.816
IRL	Ireland	83.16	0.73	84.86	0.68	4.259	1.091	4.725	1.225
ISR	Israel	70.48	0.52	74.77	0.6	5.258	0.858	2.807	0.683
KAZ	Kazakhstan	67.37	0.44	69.51	0.35	9.873	1.295	5.538	1.187	5.252	0.949	3.004	0.765
KEN	Kenya	74.59	0.57	78.81	0.82	9.958	0.947	5.806	0.809	8.766	0.912	5.594	0.997
LAO	Lao PDR	77.39	0.43	80.11	0.45	5.011	0.648	4.09	0.521	4.585	0.573	3.532	0.476
LKA	Sri Lanka	71.39	0.56	73.62	0.45	5.513	0.631	3.808	0.434	6.89	0.656	4.687	0.541
LUX	Luxemburg	71.58	0.56	74.49	0.61	6.014	1.255	3.004	0.868
LVA	Latvia	69.57	0.64	71.02	0.94	13.891	1.448	16.875	2.319	10.961	1.315	11.127	2.014
MAR	Morocco	62.87	0.33	70.23	0.49	31.612	1.68	20.132	1.666	32.058	1.372	22.088	1.351
MEX	Mexico	77.1	0.19	81.33	0.21	6.774	0.256	5.129	0.258	4.465	0.192	3.444	0.193
MLI	Mali	76.45	0.51	81.29	0.41	9.446	1.09	6.02	0.559	8.058	1.021	5.589	0.659
MMR	Myanmar	77.5	0.71	79.88	0.73	2.94	0.404	2.211	0.397	2.374	0.331	2.017	0.392
MRT	Mauritania	70.02	0.59	72.82	0.86	5.923	0.826	4.254	0.76	10.585	1.119	7.326	1.16
MUS	Mauritius	74.04	0.58	78.66	0.78	17.647	1.103	10.053	0.833	11.267	0.92	7.325	0.766
MWI	Malawi	75.29	0.46	78.28	0.45	7.821	0.75	5.326	0.969	12.363	0.679	10.787	1.117
MYS	Malaysia	77.98	0.33	80.67	0.39	4.242	0.457	3.767	0.573	2.135	0.334	2.26	0.407
NAM	Namibia	70.25	0.52	73.9	0.7	8.53	0.937	5.356	0.777	11.177	0.998	11.305	1.338
NOR	Norway	81.07	0.53	77.43	0.55	4.056	0.826	5.763	1.035
NPL	Nepal	70.2	0.31	74.61	0.36	11.719	0.603	9.257	0.591	18.63	0.797	14.648	0.803
PAK	Pakistan	73.23	0.5	80.82	0.42	7.709	0.949	3.741	0.513	8.854	0.825	4.402	0.705
PHL	Philippines	68.75	0.46	69.84	0.56	4.547	0.442	4.254	0.429	7.95	0.621	6.456	0.545
PRT	Portugal	71.92	0.64	78.3	0.73	16.469	1.381	10.957	1.775
PRY	Paraguay	70.48	0.26	77.04	0.32	3.74	0.434	1.937	0.309	5.656	0.524	3.398	0.458
RUS	Russia	70.49	0.54	75.71	0.78	13.628	0.992	9.34	0.934	9.598	0.911	7.115	0.839
SEN	Senegal	70.98	0.55	75.43	0.54	10.849	1.173	7.329	0.897	9.491	1.063	7.621	0.859
SVK	Slovakia	71.98	0.63	75.8	0.84	14.304	2.141	8.147	2.132	8.833	1.596	1.531	0.681
SWE	Sweden	71.25	1.29	76.77	1.22	21.801	3.857	11.657	2.101
SWZ	Swaziland	65.12	0.56	70.11	1.06	48.853	2.124	40.995	2.253	29.234	1.686	25.728	2.308
TCD	Chad	68.39	0.5	73.66	0.56	17.706	1.413	13.034	1.197	8.923	0.909	6.79	1.04
TUN	Tunisia	73.89	0.52	79.38	0.56	10.774	0.785	8.661	0.745	13.163	0.893	10.705	0.822
TUR	Turkey	68.21	0.35	74.83	0.31	11.673	0.632	5.579	0.479	18.326	0.806	8.779	0.546
UKR	Ukraine	70.5	0.56	75.86	0.69	21.007	1.105	12.2	1.014	11.674	1.024	7.167	0.976
URY	Uruguay	76.05	0.48	79.47	0.6	3.153	0.451	1.416	0.314	2.502	0.464	1.401	0.338
VNM	VietNam	79.46	0.71	83.95	0.69	9.358	1.239	6.601	0.985	4.666	1.009	3.297	0.6
ZAF	South Africa	69.76	0.6	73.75	0.78	11.666	1.149	7.334	1.161	10.986	1.169	8.519	1.369
ZMB	Zambia	73.12	0.49	76.82	0.58	10.217	1.234	8.442	0.883	7.065	0.994	6.389	0.891
ZWE	Zimbabwe	72.77	0.55	76.74	0.62	14.11	0.974	12.544	1.117	11.544	0.818	9.46	1.091
Total		72.42	0.08	76.51	0.09	11.502	0.16	8.286	0.147	10.305	0.145	7.679	0.144
