# Supplementary material for: A global assessment of the gender gap in self-reported health with survey data from 59 countries
Source: BMC Public Health. 2016 Jul 30;16:675. doi: 10.1186/s12889-016-3352-y (PMC4967305; doi:10.1186/s12889-016-3352-y)
Supplement: Additional file 4: — Service utilization. (XLSX 10 kb) [file 12889_2016_3352_MOESM4_ESM.xlsx]

## Sheet: Sheet1
	Additional file 4
	Utilization of outpatient care in the last 12 months and inpatient care in the last three years, by age, WHO region and Word Bank income group
	(percentages with standard error)
		female		male				female		male
		Used services	Standard error	Used services	Standard error			Was admitted	Standard error	Was admitted	Standard error
	Outpatient care						Inpatient care
	18-29	48.49	0.6	41.55	0.67		18-29	26.01	0.43	13.05	0.38
	30-39	49.41	0.7	43.1	0.78		30-39	29.62	0.5	15.39	0.49
	40-49	49.32	0.72	40.97	0.73		40-49	20.92	0.47	16.91	0.5
	50-59	52.01	0.76	43.11	0.9		50-59	20.59	0.57	19.43	0.61
	60-69	53.07	0.84	46.54	0.98		60-69	21.95	0.64	23.6	0.73
	70-79	52.62	1.15	45.6	1.25		70-79	25.08	0.87	28.59	0.94
	80+	49.51	1.31	49.48	1.39		80+	22.77	1.19	27.93	1.4
	Total	50.03	0.36	42.86	0.4		Total	24.55	0.23	17.37	0.24
	WHO Region
	Africa	37.9	0.58	33.79	0.69		AFRO	20.21	0.34	14.57	0.36
	Amercias	61.9	0.78	46.63	0.82		AMRO	31.48	0.51	16.83	0.43
	Easter Mediterranean	60.95	1.3	51.95	1.28		EMRO	22.94	0.79	15.28	0.7
	European high income	76.02	1.71	72.73	1.83		EUROhigh	37.1	1.66	28.33	1.76
	European other	60.73	0.96	50.44	1.2		EUROlow	32.3	0.75	24.38	0.77
	Souteast Asia	52.77	0.76	48.14	0.8		SEARO	17.11	0.48	14.14	0.48
	WPRO	35.68	1.37	30.94	1.22		WPRO	20.08	0.55	14.66	0.53
	Total	50.03	0.36	42.86	0.4		Total	24.55	0.23	17.37	0.24
	wb1	61.51	2.09	55.76	2.25		wb1	28.9	1.36	23.35	1.14
	wb2	62.43	0.79	52.11	0.92		wb2	34.27	0.63	23.53	0.64
	wb3	50.73	0.72	41.57	0.87		wb3	27.13	0.41	17.39	0.42
	wb4	41.37	0.47	37.26	0.48		wb4	16.76	0.27	13.28	0.29
	Total	50.03	0.36	42.86	0.4		Total	24.55	0.23	17.37	0.24
